# Supplementary material for: Multicenter Study of Benign Thyroid Nodules with Radiofrequency Ablation: Results of 762 Cases over 4 Years in Taiwan
Source: J Pers Med. 2022 Jan 6;12(1):63. doi: 10.3390/jpm12010063 (PMC8782025; doi:10.3390/jpm12010063)
Supplement: Supplementary file 1 [file jpm-12-00063-s001.zip]

Archive with 1 entries (1 files):
- jpm-1522673-supplementary.pdf
